# Supplementary material for: Analyses of Antioxidative Properties of Selected Cyclitols and Their Mixtures with Flavanones and Glutathione
Source: Molecules. 2021 Dec 28;27(1):158. doi: 10.3390/molecules27010158 (PMC8746988; doi:10.3390/molecules27010158)
Supplement: Supplementary file 1 [file molecules-27-00158-s001.zip]

Archive with 1 entries (1 files):
- molecules-1521737-supplementary.pdf
